# Supplementary material for: A Novel Light‐Induced Collective Circular Movement in Armadillo sordidus Isopods
Source: Ecol Evol. 2026 Apr 13;16(4):e73487. doi: 10.1002/ece3.73487 (PMC13071524; doi:10.1002/ece3.73487)
Supplement: Supplementary file 1 — Data S1: ece373487‐sup‐0001‐DataS1.csv. [file ECE3-16-e73487-s004.csv]

Eliad	32.8016052	35.7309135
Geva	32.5650209	35.3729332
