# Supplementary material for: A Novel Light‐Induced Collective Circular Movement in Armadillo sordidus Isopods
Source: Ecol Evol. 2026 Apr 13;16(4):e73487. doi: 10.1002/ece3.73487 (PMC13071524; doi:10.1002/ece3.73487)
Supplement: Supplementary file 2 — Table S1: Count of isopods per rectangular slice in the selected image. Columns representing count of isopods, the total area of isopods in the slice, average isopod size in slice, and percentage area of the isopods in the slice. Below the table, count summary of the isopods and their average size was calculated. [file ECE3-16-e73487-s011.csv]

Slice	Count	Total Area	Average Size	%Area
1	3	49	16.333	4
2	11	87	7.909	3.602
3	16	127	7.938	5.184
4	17	107	6.294	4.431
5	16	147	9.188	6
6	8	51	6.375	2.112
7	4	8	2	0.327
8	0	0	NaN	0
9	19	182	9.579	7.536
10	24	174	7.25	3.655
11	34	178	5.235	3.685
12	44	294	6.682	6.175
13	64	384	6	7.95
14	44	359	8.159	7.54
15	23	237	10.304	4.907
16	0	0	NaN	0
17	9	42	4.667	1.714
18	26	134	5.154	2.774
19	49	245	5	5
20	83	370	4.458	7.66
21	75	329	4.387	6.714
22	48	216	4.5	4.472
23	48	421	8.771	8.592
24	1	6	6	0.571
25	11	62	5.636	2.567
26	39	210	5.385	4.411
27	85	400	4.706	8.282
28	128	642	5.016	13.485
29	123	609	4.951	12.609
30	85	402	4.729	8.444
31	48	336	7	6.957
32	13	89	6.846	8.599
33	21	80	3.81	3.265
34	55	227	4.127	4.7
35	121	513	4.24	10.469
36	110	455	4.136	9.42
37	171	683	3.994	13.939
38	131	681	5.198	14.099
39	46	314	6.826	6.408
40	6	45	7.5	4.286
41	13	44	3.385	1.822
42	49	119	2.429	2.499
43	194	642	3.309	13.292
44	93	282	3.032	5.923
45	128	275	2.148	5.694
46	159	613	3.855	12.875
47	58	196	3.379	4.058
48	4	16	4	1.546
49	17	56	3.294	2.286
50	58	97	1.672	2.008
51	208	812	3.904	16.571
52	144	385	2.674	7.971
53	87	133	1.529	2.714
54	181	451	2.492	9.337
55	37	82	2.216	1.673
56	8	16	2	1.524
57	42	124	2.952	5.135
58	79	231	2.924	4.852
59	159	478	3.006	9.896
60	180	597	3.317	12.539
61	123	512	4.163	10.6
62	106	326	3.075	6.847
63	70	264	3.771	5.466
64	9	38	4.222	3.671
65	16	64	4	2.612
66	49	84	1.714	1.739
67	124	256	2.065	5.224
68	142	260	1.831	5.383
69	111	239	2.153	4.878
70	77	150	1.948	3.106
71	82	190	2.317	3.878
72	5	21	4.2	2
73	15	48	3.2	1.988
74	25	67	2.68	1.407
75	49	113	2.306	2.34
76	158	359	2.272	7.54
77	151	374	2.477	7.743
78	73	227	3.11	4.768
79	60	273	4.55	5.652
80	2	7	3.5	0.676
81	12	47	3.917	1.918
82	18	50	2.778	1.035
83	34	78	2.294	1.592
84	54	156	2.889	3.23
85	116	339	2.922	6.918
86	89	380	4.27	7.867
87	39	285	7.308	5.816
88	9	72	8	6.857
	Count sum		Mean size
	5575		4.508511628
