# Supplementary material for: A Novel Light‐Induced Collective Circular Movement in Armadillo sordidus Isopods
Source: Ecol Evol. 2026 Apr 13;16(4):e73487. doi: 10.1002/ece3.73487 (PMC13071524; doi:10.1002/ece3.73487)
Supplement: Supplementary file 8 — Videos S6–S7: Videos showing experimental procedure of placing a magnet near the center of the circular movement phenomenon, 5 min after the beginning of the experiment. [file ECE3-16-e73487-s008.zip]

Archive with 2 entries (2 files):
- Video 6.mp4
- Video 7.mp4
