# Supplementary material for: A Novel Light‐Induced Collective Circular Movement in Armadillo sordidus Isopods
Source: Ecol Evol. 2026 Apr 13;16(4):e73487. doi: 10.1002/ece3.73487 (PMC13071524; doi:10.1002/ece3.73487)
Supplement: Supplementary file 9 — Videos S8–S9: Videos showing experimental procedure of placing a UV light parallel to the ground, near the circular epicenter, 5 min after the beginning of the experiment. [file ECE3-16-e73487-s003.zip]

Archive with 2 entries (2 files):
- Video 8.mp4
- Video 9.mp4
