# Supplementary material for: A Novel Light‐Induced Collective Circular Movement in Armadillo sordidus Isopods
Source: Ecol Evol. 2026 Apr 13;16(4):e73487. doi: 10.1002/ece3.73487 (PMC13071524; doi:10.1002/ece3.73487)
Supplement: Supplementary file 10 — Videos S10–S11: Videos showing experimental procedure of placing a UV light in perpendicular to the ground, near the circular epicenter, 5 min after the beginning of the experiment. [file ECE3-16-e73487-s006.zip]

Archive with 2 entries (2 files):
- Video 10.mp4
- Video 11.mp4
