# Supplementary material for: A Novel Light‐Induced Collective Circular Movement in Armadillo sordidus Isopods
Source: Ecol Evol. 2026 Apr 13;16(4):e73487. doi: 10.1002/ece3.73487 (PMC13071524; doi:10.1002/ece3.73487)
Supplement: Supplementary file 11 — Videos S12–S14: Videos showing experimental procedure of placing a white light parallel to the ground, near the circular epicenter, 5 min after the beginning of the experiment. [file ECE3-16-e73487-s010.zip]

Archive with 3 entries (3 files):
- Video 12.mp4
- Video 13.mp4
- Video 14.mp4
