# Supplementary material for: A Novel Light‐Induced Collective Circular Movement in Armadillo sordidus Isopods
Source: Ecol Evol. 2026 Apr 13;16(4):e73487. doi: 10.1002/ece3.73487 (PMC13071524; doi:10.1002/ece3.73487)
Supplement: Supplementary file 12 — Videos S15–S17: Videos showing experimental procedure of placing a white light in perpendicular to the ground, near the circular epicenter, 5 min after the beginning of the experiment. [file ECE3-16-e73487-s012.zip]

Archive with 3 entries (3 files):
- Video 15.mp4
- Video 16.mp4
- Video 17.mp4
