# Supplementary material for: A Novel Light‐Induced Collective Circular Movement in Armadillo sordidus Isopods
Source: Ecol Evol. 2026 Apr 13;16(4):e73487. doi: 10.1002/ece3.73487 (PMC13071524; doi:10.1002/ece3.73487)
Supplement: Supplementary file 14 — Text S1: ece373487‐sup‐0014‐Text1.txt. [file ECE3-16-e73487-s013.txt]

library(ggmap)
library(osmdata)
library(tidyverse)
library(Polychrome)

metadata <- read_csv("coordinates.csv", col_names = c("locality", "lon", "lat"))
sliced_metadata <- metadata %>% filter(locality %in% c("Eliad", "Geva"))
ggmap::register_stadiamaps(key = "LICENSE_KEY", write = T)


## Map of Israel
israel_map <- get_stadiamap(getbb("israel"), source="osm", maptype = "outdoors", zoom = 8) 

    ggmap(israel_map)+ 
    labs(x = "", y = "") +
    theme( 
      axis.text = element_blank(),
      axis.ticks = element_blank()
      )

## Geva and Eliad Map
coords_localities <- matrix(x <- c(35.302297, 35.821948, 32.540644, 32.917165),
                  nrow = 2, ncol = 2, dimnames = list(c("x", "y"), c("min", "max")), byrow = T)

map_localities <- get_stadiamap( coords_localities, source="osm", maptype = "outdoors", zoom = 11) #maptype can also be "stamen_terrain"


ggmap(map_localities) +
  geom_point(data = sliced_metadata, aes(x = lat, y = lon, color = locality), size = 4) +
  # geom_text(data = metadata, aes(x = lat, y = lon, label = Localities), hjust = 1.1, vjust = 0.5, size = 3) +
  scale_color_manual(values =  c("red", "blue")) +
  labs(title = "Observation Points", x = "", y = "") +
  theme(
    plot.title = element_text(size = 20, hjust = 0.5), # Adjust plot title size
    axis.title = element_text(size = 16), # Adjust axis title size
    axis.text = element_blank(),
    axis.ticks = element_blank()# Adjust axis tick label size
  ) 
  
